# Supplementary material for: Clinical and genetic characteristics of 14 patients from 13 Japanese families with RPGR-associated retinal disorder: report of eight novel variants
Source: Hum Genome Var. 2019 Aug 2;6:34. doi: 10.1038/s41439-019-0065-7 (PMC6804603; doi:10.1038/s41439-019-0065-7)
Supplement: Supplementary file 3 — Supplementary Table 1 [file 41439_2019_65_MOESM3_ESM.xlsx]

## Sheet: Sup Table 1 Carriers
Supplemental Table 1. Clinical features of 7 carrier females with RPGR-associated retinal disorder
Family No.	Patient No.	Inheritance	Sex	Age (in the database)	Age (at latest examination)	Onset	Chief complaint	LogMAR BCVA		sperical equivalent		Fundus/AF findings	OCT findings	Visual field	Full-field ERG	Phenotype
								RE	LE	RE	LE
1	1-I:2	Possible XL/AD	F	78	78	NA	Reduced visual acuity	0.4	0.15	-4.00 (cataract)	-11.00 (cataract)	Tigroid/ central retinal atrophy/ conus/ tapetal reflex/ central hypo AF surrounded by hyper AF ring	Outer retinal atrophy at the central retina/ ephithelical retinal membrane	NA	Severely decreased cone responses	Cone dystrophy
3	3-I:2	Sporadic	F	76	76	No symptom	No symptom	0.05	0.15	-5.50	-6.00	Normal	Ephithelical retinal membrane	Normal	Slightly decreased cone and rod responses	Cone rod dystrophy
4	4-III:2	Definite XL	F	40	40	No symptom	No symptom	0.05	0.1	-12.50	-12.00	Tigroid/ conus / tapetal reflex	Thinning choroid	Normal (GP)	Slightly decreased cone and rod responses	Cone rod dystrophy
4	4-II:2	Definite XL	F	70	50	No symptom	No symptom	0.05	0.4	-10.00	-12.00	Tigroid/ conus/ tapetal reflex	Thinning choroid	NA	NA	NA
6	6-IV:1	Possible XL/AD	F	13	15	No symptom	No symptom	-0.08	0	-6.00	-8.00	Tigroid, tapetal reflex	Normal	Normal (GP)	Slightly decreased rod and cone responses	Retinitis pigmentosa
9	9-I:2	Probable XL	F	59	59	55	Night blindness	0.16	0	-8.50	-7.00	Tigroid/ paracentral retinal atrophy/ conus/ tapetal reflex/ attenuated blood vessels	Ephithelical retinal membrane/ thinning choroid	partical paracentral scotoma (GP)	Mildly decreased rod and cone responese	Retinitis pigmentosa
10	10-III:3	Probable XL	F	12	12	No symptom	No symptom	-0.18	-0.18	+0.50	+0.50	Normal	Normal	NA	NA	NA
AD=autosomal dominant; LogMAR BCVA=best corrected visual acuity; CS=central scotoma; F=female; FS= foveal sparing; LE=left eye; M=male; RE=right eye; NA=not available; OCT=spectral domain optical coherence tomography; AF=autofluorescence; GP=Goldmann Perimetry; HFA=Humphrey visual field analyser; LASIK=laser in situ keratomileusis; ERG=electroretinogram
Age was defined the age when the latest examination was performed. The age of onset was defined as either the age at which visual loss was first noted by the patient or, in the “asymptomatic” patients, when an abnormal retinal finding was first detected.
