# Supplementary material for: Clinical and genetic characteristics of 14 patients from 13 Japanese families with RPGR-associated retinal disorder: report of eight novel variants
Source: Hum Genome Var. 2019 Aug 2;6:34. doi: 10.1038/s41439-019-0065-7 (PMC6804603; doi:10.1038/s41439-019-0065-7)
Supplement: Supplementary file 4 — Supplementary Table 2 [file 41439_2019_65_MOESM4_ESM.xlsx]

## Sheet: Sup Table 2 In silico
Supplemental Table 2. Results of in silico molecular genetic analysis of 13 variants in the RPGR gene
Family No.	Nucleotide change, amino acid change	Position	Coding impact	Location	dbSNP ID	HGVD		1000 genome	Genom AD allele frequency								General predisction						Functional prediction								Conservation				ACMG Classification								Reference
									Allele frequency					Coverage in GnomAD Exomes samples			MutationTaster			FATHMM			SIFT			PROVEAN			Polyphen2		PhyloP20way		PhastCons20way		Verdict	Idntified classification rules
							3.5k		East Asian	South Asian	African	European (Non-Finnish)	Total	Mean coverage	Median coverage	% of samples over 20x coverage	Prediction	Accuruacy	Converted rankscore	Prediction	Score	Converted rankscore	Prediction	Score	Converted rankscore	Prediction	Score	Converted rankscore	Prediction	Score	Mammalian	Mammalian rankscore	Mammalian	Mammalian rankscore		Factor1	Factor2	Factor3	Factor4	Factor5	Factor6	Factor7
1	c.3399delG, p.Pro1134HisfsTer18	38144853	Frameshift	exon 15 of 15 position 1646 of 2797 (coding)	NA	0	0	NA	NA	NA	NA	NA	NA	89.7	100	99.75%	NA	NA	NA	NA	NA	NA	NA	NA	NA	NA	NA	NA	NA	NA	NA	NA	NA	NA	Pathogenic	PVS1	PM2		PP1				This study
2	c.3308_3309delAT, p.Tyr1103SerfsTer7	38144943	Frameshift	exon 15 of 15 position 1555-1556 of 2797 (coding)	NA	0	0	NA	NA	NA	NA	NA	NA	93.3	100	99.66%	NA	NA	NA	NA	NA	NA	NA	NA	NA	NA	NA	NA	NA	NA	NA	NA	NA	NA	Pathogenic	PVS1	PM2				PP5		Branham, et al. (2012)
3	c.3178_3179delGA, p.Glu1060ArgfsTer18	38145073	Frameshift	exon 15 of 15 position 1425-1426 of 2797 (coding)	rs771214648	0	0	NA	0	0	0	1.283e-05	1.134e-05	86.6	100	97.73%	NA	NA	NA	NA	NA	NA	NA	NA	NA	NA	NA	NA	NA	NA	NA	NA	NA	NA	Pathogenic	PVS1	PM2				PP5		Lee, et al. (2014)
4	c.3104_3105delAG, p.Glu1035GlyfsTer43	38145147	Frameshift	exon 15 of 15 position 1351-1352 of 2797 (coding)	NA	0	0	NA	NA	NA	NA	NA	NA	45.4	30	66.74%	NA	NA	NA	NA	NA	NA	NA	NA	NA	NA	NA	NA	NA	NA	NA	NA	NA	NA	Pathogenic	PVS1	PM2		PP1				This study
5	c.3092delA, p.Glu1031GlyfsTer58	38145160	Frameshift	exon 15 of 15 position 1339 of 2797 (coding)	rs1186795749	0	0	NA	NA	NA	NA	NA	NA	38.5	25	57.82%	NA	NA	NA	NA	NA	NA	NA	NA	NA	NA	NA	NA	NA	NA	NA	NA	NA	NA	Pathogenic	PVS1	PM2		PP1				Bader, et al. (2003)
6	c.2625dupA, p.Gly876ArgfsTer203	38145627	Frameshift	exon 15 of 15 before position 873 of 2797 (coding)	NA	NA	NA	NA	NA	NA	NA	NA	NA	6.1	3	0.0556	NA	NA	NA	NA	NA	NA	NA	NA	NA	NA	NA	NA	NA	NA	NA	NA	NA	NA	Likely Pathogenic	PVS1	PM2					BP4	Vervoort et al. (2000)
7	c.2236_2237delGA, p.Glu746ArgfsTer23	38146015	Frameshift	exon 15 of 15 position 483-484 of 2797 (coding)	NA	0	0	NA	NA	NA	NA	NA	NA	31.1	21	51.99%	NA	NA	NA	NA	NA	NA	NA	NA	NA	NA	NA	NA	NA	NA	NA	NA	NA	NA	Pathogenic	PVS1	PM2				PP5		Vervoort et al. (2000)
8	c.1693C>T, p.Gln565Ter	38147174	Nonsense	exon 14 of 15 position 121 of 181 (coding)	NA	0	0	NA	NA	NA	NA	NA	NA	64.5	65	94.55%	Disease causing	1	0.8103	NA	NA	NA	NA	NA	NA	NA	NA	NA	NA	NA	0.09399	0.1966	0.017	0.1284	Pathogenic	PVS1	PM2		PP1			BP4	This study
9	c.1070G>A, p.Gly357Asp	38158384	Missense	exon 10 of 15 position 11 of 186 (coding)	NA	0	0	NA	NA	NA	NA	NA	NA	59.5	63	84.21%	Disease causing	1	0.8103	Damaging	-4.74	0.9808	Damaging	0.001	0.9122	Damaging	-6.03	0.897	Probably Damaging	1.000	0.841	0.3428	1	0.8876	Uncertain Significance		PM2			PP3			This study
10	c.832A>G, p.Thr278Ala	38163990	Missense	exon 8 of 15 position 54 of 156 (coding)	NA	0	0	NA	NA	NA	NA	NA	NA	53.7	51	91.76%	Disease causing	0.9999	0.5485	Damaging	-1.96	0.851	Damaging	0.012	0.5987	Damaging	-4.14	0.767	Possibly Damaging	0.949	1.006	0.6238	1	0.8876	Uncertain Significance		PM2			PP3			This study
11	c.628G>T, p.Glu210Ter	38170018	Nonsense	exon 7 of 15 position 9 of 159 (coding)	NA	0	0	NA	NA	NA	NA	NA	NA	61.9	61	94.44%	Disease causing	1	0.8103	NA	NA	NA	NA	NA	NA	NA	NA	NA	NA	NA	0.004999	0.1364	0.194	0.2159	Pathogenic	PVS1	PM2	PM6		PP3			This study
12	c.679C>T, p.Gln227Ter	38169967	Nonsense	exon 7 of 15 position 60 of 159 (coding)	NA	0	0	NA	NA	NA	NA	NA	NA	63.8	62	96.92%	Disease causing	1	0.8103	NA	NA	NA	NA	NA	NA	NA	NA	NA	NA	NA	-1.164	0.01669	0.711	0.3119	Likely Pathogenic	PVS1	PM2						This study
13	c.389_390delTT, p.Phe130SerfsTer4	38178161	Frameshift	exon 5 of 15 position 79-80 of 159 (coding)	NA	0	0	NA	NA	NA	NA	NA	NA	71.2	70	99.32%	NA	NA	NA	NA	NA	NA	NA	NA	NA	NA	NA	NA	NA	NA	NA	NA	NA	NA	Likely Pathogenic	PVS1	PM2						This study
NA=not available
Reference: NM_001034853.1, ENST00000378505.2, GRCh37.p13.
All detected variants were analyzed using two general predictions programs and three functional prediction programs; MutationTaster (http://www.mutationtaster.org/), FATHMM (http://fathmm.biocompute.org.uk/9), SIFT (https://www.sift.co.uk/), PROVEAN (http://provean.jcvi.org/index.php), Polyphen 2 (http://genetics.bwh.harvard.edu/pph2/). Evolutional conservation score was calculated referred to th…
